# Supplementary material for: Breast cancer incidence and predictions (Monastir, Tunisia: 2002–2030): A registry-based study
Source: PLoS One. 2022 May 26;17(5):e0268035. doi: 10.1371/journal.pone.0268035 (PMC9135193; doi:10.1371/journal.pone.0268035)
Supplement: S1 File — (XLSX) [file pone.0268035.s001.xlsx]

## Sheet: Sans titre2
Year	Gender	Age	ICD-10	Governorate
2002	Female	46	C50	Monastir
2002	Female	79	C50	Monastir
2002	Female	77	C50	Monastir
2002	Female	76	C50	Monastir
2002	Female	69	C50	Monastir
2002	Female	68	C50	Monastir
2002	Female	64	C50	Monastir
2002	Female	55	C50	Monastir
2002	Female	53	C50	Monastir
2002	Female	46	C50	Monastir
2002	Female	45	C50	Monastir
2002	Female	44	C50	Monastir
2002	Female	44	C50	Monastir
2002	Female	43	C50	Monastir
2002	Female	43	C50	Monastir
2002	Female	17	C50	Monastir
2002	Female	44	C50	Monastir
2002	Female	39	C50	Monastir
2002	Female	50	C50	Monastir
2002	Female	38	C50	Monastir
2002	Female	47	C50	Monastir
2002	Female	30	C50	Monastir
2002	Female	34	C50	Monastir
2002	Female	39	C50	Monastir
2002	Female	42	C50	Monastir
2002	Female	45	C50	Monastir
2002	Female	45	C50	Monastir
2002	Female	46	C50	Monastir
2002	Female	50	C50	Monastir
2002	Female	52	C50	Monastir
2002	Female	53	C50	Monastir
2002	Female	57	C50	Monastir
2002	Female	58	C50	Monastir
2002	Female	64	C50	Monastir
2002	Female	66	C50	Monastir
2002	Female	67	C50	Monastir
2002	Female	72	C50	Monastir
2002	Female	79	C50	Monastir
2002	Female	45	C50	Monastir
2002	Female	42	C50	Monastir
2002	Female	50	C50	Monastir
2002	Female	34	C50	Monastir
2002	Female	35	C50	Monastir
2002	Female	42	C50	Monastir
2002	Female	45	C50	Monastir
2002	Female	51	C50	Monastir
2002	Female	60	C50	Monastir
2002	Female	68	C50	Monastir
2002	Female	32	C50	Monastir
2002	Female	75	C50	Monastir
2002	Female	45	C50	Monastir
2002	Female	57	C50	Monastir
2002	Female	57	C50	Monastir
2002	Female	22	C50	Monastir
2003	Female	45	C50	Monastir
2003	Female	42	C50	Monastir
2003	Female	64	C50	Monastir
2003	Female	50	C50	Monastir
2003	Female	44	C50	Monastir
2003	Female	43	C50	Monastir
2003	Female	42	C50	Monastir
2003	Female	30	C50	Monastir
2003	Female	48	C50	Monastir
2003	Female	42	C50	Monastir
2003	Female	54	C50	Monastir
2003	Female	30	C50	Monastir
2003	Female	53	C50	Monastir
2003	Female	62	C50	Monastir
2003	Female	62	C50	Monastir
2003	Female	66	C50	Monastir
2003	Female	50	C50	Monastir
2003	Female	70	C50	Monastir
2003	Female	33	C50	Monastir
2003	Female	34	C50	Monastir
2003	Female	35	C50	Monastir
2003	Female	36	C50	Monastir
2003	Female	36	C50	Monastir
2003	Female	37	C50	Monastir
2003	Female	39	C50	Monastir
2003	Female	42	C50	Monastir
2003	Female	43	C50	Monastir
2003	Female	44	C50	Monastir
2003	Female	44	C50	Monastir
2003	Female	46	C50	Monastir
2003	Female	55	C50	Monastir
2003	Female	64	C50	Monastir
2003	Female	67	C50	Monastir
2003	Female	68	C50	Monastir
2003	Female	48	C50	Monastir
2003	Female	45	C50	Monastir
2003	Female	64	C50	Monastir
2003	Female	30	C50	Monastir
2003	Female	37	C50	Monastir
2003	Female	37	C50	Monastir
2003	Female	37	C50	Monastir
2003	Female	38	C50	Monastir
2003	Female	39	C50	Monastir
2003	Female	43	C50	Monastir
2003	Female	46	C50	Monastir
2003	Female	48	C50	Monastir
2003	Female	49	C50	Monastir
2003	Female	50	C50	Monastir
2003	Female	71	C50	Monastir
2003	Female	23	C50	Monastir
2003	Female	38	C50	Monastir
2003	Female	38	C50	Monastir
2003	Female	46	C50	Monastir
2003	Female	49	C50	Monastir
2003	Female	50	C50	Monastir
2003	Female	64	C50	Monastir
2004	Female	66	C50	Monastir
2004	Female	27	C50	Monastir
2004	Female	76	C50	Monastir
2004	Female	70	C50	Monastir
2004	Female	56	C50	Monastir
2004	Female	55	C50	Monastir
2004	Female	40	C50	Monastir
2004	Female	31	C50	Monastir
2004	Female	39	C50	Monastir
2004	Female	38	C50	Monastir
2004	Female	49	C50	Monastir
2004	Female	52	C50	Monastir
2004	Female	59	C50	Monastir
2004	Female	41	C50	Monastir
2004	Female	53	C50	Monastir
2004	Female	54	C50	Monastir
2004	Female	69	C50	Monastir
2004	Female	33	C50	Monastir
2004	Female	33	C50	Monastir
2004	Female	38	C50	Monastir
2004	Female	39	C50	Monastir
2004	Female	45	C50	Monastir
2004	Female	46	C50	Monastir
2004	Female	48	C50	Monastir
2004	Female	48	C50	Monastir
2004	Female	49	C50	Monastir
2004	Female	53	C50	Monastir
2004	Female	56	C50	Monastir
2004	Female	56	C50	Monastir
2004	Female	61	C50	Monastir
2004	Female	65	C50	Monastir
2004	Female	67	C50	Monastir
2004	Female	44	C50	Monastir
2004	Female	40	C50	Monastir
2004	Female	51	C50	Monastir
2004	Female	53	C50	Monastir
2004	Female	50	C50	Monastir
2004	Female	35	C50	Monastir
2004	Female	36	C50	Monastir
2004	Female	37	C50	Monastir
2004	Female	42	C50	Monastir
2004	Female	44	C50	Monastir
2004	Female	46	C50	Monastir
2004	Female	49	C50	Monastir
2004	Female	49	C50	Monastir
2004	Female	50	C50	Monastir
2004	Female	53	C50	Monastir
2004	Female	55	C50	Monastir
2004	Female	63	C50	Monastir
2004	Female	73	C50	Monastir
2004	Female	41	C50	Monastir
2004	Female	66	C50	Monastir
2004	Female	42	C50	Monastir
2004	Female	45	C50	Monastir
2004	Female	46	C50	Monastir
2004	Female	46	C50	Monastir
2005	Female	70	C50	Monastir
2005	Female	56	C50	Monastir
2005	Female	77	C50	Monastir
2005	Female	73	C50	Monastir
2005	Female	67	C50	Monastir
2005	Female	54	C50	Monastir
2005	Female	49	C50	Monastir
2005	Female	45	C50	Monastir
2005	Female	43	C50	Monastir
2005	Female	40	C50	Monastir
2005	Female	34	C50	Monastir
2005	Female	33	C50	Monastir
2005	Female	50	C50	Monastir
2005	Female	64	C50	Monastir
2005	Female	49	C50	Monastir
2005	Female	68	C50	Monastir
2005	Female	71	C50	Monastir
2005	Female	69	C50	Monastir
2005	Female	47	C50	Monastir
2005	Female	48	C50	Monastir
2005	Female	29	C50	Monastir
2005	Female	36	C50	Monastir
2005	Female	38	C50	Monastir
2005	Female	42	C50	Monastir
2005	Female	44	C50	Monastir
2005	Female	45	C50	Monastir
2005	Female	45	C50	Monastir
2005	Female	47	C50	Monastir
2005	Female	55	C50	Monastir
2005	Female	58	C50	Monastir
2005	Female	67	C50	Monastir
2005	Female	70	C50	Monastir
2005	Female	72	C50	Monastir
2005	Female	44	C50	Monastir
2005	Female	44	C50	Monastir
2005	Female	53	C50	Monastir
2005	Female	69	C50	Monastir
2005	Female	35	C50	Monastir
2005	Female	42	C50	Monastir
2005	Female	28	C50	Monastir
2005	Female	33	C50	Monastir
2005	Female	35	C50	Monastir
2005	Female	36	C50	Monastir
2005	Female	39	C50	Monastir
2005	Female	44	C50	Monastir
2005	Female	45	C50	Monastir
2005	Female	45	C50	Monastir
2005	Female	46	C50	Monastir
2005	Female	50	C50	Monastir
2005	Female	50	C50	Monastir
2005	Female	51	C50	Monastir
2005	Female	53	C50	Monastir
2005	Female	54	C50	Monastir
2005	Female	56	C50	Monastir
2005	Female	56	C50	Monastir
2005	Female	61	C50	Monastir
2005	Female	71	C50	Monastir
2005	Female	74	C50	Monastir
2005	Female	32	C50	Monastir
2005	Female	35	C50	Monastir
2005	Female	49	C50	Monastir
2005	Female	50	C50	Monastir
2005	Female	58	C50	Monastir
2005	Female	70	C50	Monastir
2005	Female	77	C50	Monastir
2006	Female	51	C50	Monastir
2006	Female	87	C50	Monastir
2006	Female	60	C50	Monastir
2006	Female	45	C50	Monastir
2006	Female	42	C50	Monastir
2006	Female	38	C50	Monastir
2006	Female	37	C50	Monastir
2006	Female	34	C50	Monastir
2006	Female	27	C50	Monastir
2006	Female	51	C50	Monastir
2006	Female	35	C50	Monastir
2006	Female	49	C50	Monastir
2006	Female	43	C50	Monastir
2006	Female	37	C50	Monastir
2006	Female	40	C50	Monastir
2006	Female	43	C50	Monastir
2006	Female	50	C50	Monastir
2006	Female	62	C50	Monastir
2006	Female	64	C50	Monastir
2006	Female	68	C50	Monastir
2006	Female	78	C50	Monastir
2006	Female	84	C50	Monastir
2006	Female	39	C50	Monastir
2006	Female	46	C50	Monastir
2006	Female	81	C50	Monastir
2006	Female	38	C50	Monastir
2006	Female	54	C50	Monastir
2006	Female	63	C50	Monastir
2006	Female	72	C50	Monastir
2006	Female	31	C50	Monastir
2006	Female	34	C50	Monastir
2006	Female	36	C50	Monastir
2006	Female	38	C50	Monastir
2006	Female	41	C50	Monastir
2006	Female	42	C50	Monastir
2006	Female	42	C50	Monastir
2006	Female	47	C50	Monastir
2006	Female	57	C50	Monastir
2006	Female	65	C50	Monastir
2006	Female	53	C50	Monastir
2006	Female	76	C50	Monastir
2006	Female	35	C50	Monastir
2006	Female	43	C50	Monastir
2006	Female	46	C50	Monastir
2006	Female	48	C50	Monastir
2006	Female	56	C50	Monastir
2006	Female	60	C50	Monastir
2006	Female	37	C50	Monastir
2006	Female	38	C50	Monastir
2006	Female	40	C50	Monastir
2006	Female	42	C50	Monastir
2006	Female	43	C50	Monastir
2006	Female	47	C50	Monastir
2006	Female	47	C50	Monastir
2006	Female	48	C50	Monastir
2006	Female	50	C50	Monastir
2006	Female	58	C50	Monastir
2006	Female	65	C50	Monastir
2006	Female	86	C50	Monastir
2006	Female	43	C50	Monastir
2006	Female	57	C50	Monastir
2007	Female	50	C50	Monastir
2007	Female	47	C50	Monastir
2007	Female	32	C50	Monastir
2007	Female	41	C50	Monastir
2007	Female	85	C50	Monastir
2007	Female	78	C50	Monastir
2007	Female	60	C50	Monastir
2007	Female	56	C50	Monastir
2007	Female	54	C50	Monastir
2007	Female	54	C50	Monastir
2007	Female	52	C50	Monastir
2007	Female	51	C50	Monastir
2007	Female	40	C50	Monastir
2007	Female	39	C50	Monastir
2007	Female	38	C50	Monastir
2007	Female	33	C50	Monastir
2007	Female	31	C50	Monastir
2007	Female	42	C50	Monastir
2007	Female	51	C50	Monastir
2007	Female	54	C50	Monastir
2007	Female	79	C50	Monastir
2007	Female	81	C50	Monastir
2007	Female	73	C50	Monastir
2007	Female	42	C50	Monastir
2007	Female	44	C50	Monastir
2007	Female	65	C50	Monastir
2007	Female	51	C50	Monastir
2007	Female	33	C50	Monastir
2007	Female	45	C50	Monastir
2007	Female	64	C50	Monastir
2007	Female	25	C50	Monastir
2007	Female	33	C50	Monastir
2007	Female	34	C50	Monastir
2007	Female	37	C50	Monastir
2007	Female	38	C50	Monastir
2007	Female	38	C50	Monastir
2007	Female	38	C50	Monastir
2007	Female	39	C50	Monastir
2007	Female	39	C50	Monastir
2007	Female	47	C50	Monastir
2007	Female	49	C50	Monastir
2007	Female	49	C50	Monastir
2007	Female	50	C50	Monastir
2007	Female	50	C50	Monastir
2007	Female	51	C50	Monastir
2007	Female	52	C50	Monastir
2007	Female	52	C50	Monastir
2007	Female	53	C50	Monastir
2007	Female	56	C50	Monastir
2007	Female	60	C50	Monastir
2007	Female	65	C50	Monastir
2007	Female	75	C50	Monastir
2007	Female	76	C50	Monastir
2007	Female	77	C50	Monastir
2007	Female	81	C50	Monastir
2007	Female	40	C50	Monastir
2007	Female	66	C50	Monastir
2007	Female	42	C50	Monastir
2007	Female	71	C50	Monastir
2007	Female	53	C50	Monastir
2007	Female	35	C50	Monastir
2007	Female	40	C50	Monastir
2007	Female	40	C50	Monastir
2007	Female	41	C50	Monastir
2007	Female	44	C50	Monastir
2007	Female	44	C50	Monastir
2007	Female	47	C50	Monastir
2007	Female	47	C50	Monastir
2007	Female	49	C50	Monastir
2007	Female	60	C50	Monastir
2007	Female	60	C50	Monastir
2007	Female	63	C50	Monastir
2007	Female	65	C50	Monastir
2007	Female	68	C50	Monastir
2007	Female	37	C50	Monastir
2007	Female	37	C50	Monastir
2007	Female	43	C50	Monastir
2007	Female	42	C50	Monastir
2007	Female	60	C50	Monastir
2007	Female	39	C50	Monastir
2007	Female	39	C50	Monastir
2007	Female	42	C50	Monastir
2007	Female	49	C50	Monastir
2007	Female	53	C50	Monastir
2007	Female	51	C50	Monastir
2007	Female	32	C50	Monastir
2008	Female	46	C50	Monastir
2008	Female	38	C50	Monastir
2008	Female	82	C50	Monastir
2008	Female	47	C50	Monastir
2008	Female	38	C50	Monastir
2008	Female	44	C50	Monastir
2008	Female	82	C50	Monastir
2008	Female	77	C50	Monastir
2008	Female	73	C50	Monastir
2008	Female	70	C50	Monastir
2008	Female	68	C50	Monastir
2008	Female	67	C50	Monastir
2008	Female	61	C50	Monastir
2008	Female	57	C50	Monastir
2008	Female	56	C50	Monastir
2008	Female	56	C50	Monastir
2008	Female	55	C50	Monastir
2008	Female	51	C50	Monastir
2008	Female	48	C50	Monastir
2008	Female	48	C50	Monastir
2008	Female	46	C50	Monastir
2008	Female	45	C50	Monastir
2008	Female	42	C50	Monastir
2008	Female	41	C50	Monastir
2008	Female	40	C50	Monastir
2008	Female	38	C50	Monastir
2008	Female	38	C50	Monastir
2008	Female	37	C50	Monastir
2008	Female	37	C50	Monastir
2008	Female	31	C50	Monastir
2008	Female	31	C50	Monastir
2008	Female	29	C50	Monastir
2008	Female	20	C50	Monastir
2008	Female	18	C50	Monastir
2008	Female	47	C50	Monastir
2008	Female	49	C50	Monastir
2008	Female	67	C50	Monastir
2008	Female	35	C50	Monastir
2008	Female	38	C50	Monastir
2008	Female	52	C50	Monastir
2008	Female	54	C50	Monastir
2008	Female	57	C50	Monastir
2008	Female	32	C50	Monastir
2008	Female	48	C50	Monastir
2008	Female	67	C50	Monastir
2008	Female	44	C50	Monastir
2008	Female	44	C50	Monastir
2008	Female	52	C50	Monastir
2008	Female	33	C50	Monastir
2008	Female	40	C50	Monastir
2008	Female	40	C50	Monastir
2008	Female	43	C50	Monastir
2008	Female	44	C50	Monastir
2008	Female	44	C50	Monastir
2008	Female	44	C50	Monastir
2008	Female	45	C50	Monastir
2008	Female	46	C50	Monastir
2008	Female	46	C50	Monastir
2008	Female	46	C50	Monastir
2008	Female	47	C50	Monastir
2008	Female	49	C50	Monastir
2008	Female	49	C50	Monastir
2008	Female	51	C50	Monastir
2008	Female	54	C50	Monastir
2008	Female	72	C50	Monastir
2008	Female	40	C50	Monastir
2008	Female	43	C50	Monastir
2008	Female	37	C50	Monastir
2008	Female	40	C50	Monastir
2008	Female	43	C50	Monastir
2008	Female	47	C50	Monastir
2008	Female	56	C50	Monastir
2008	Female	71	C50	Monastir
2008	Female	72	C50	Monastir
2008	Female	78	C50	Monastir
2008	Female	70	C50	Monastir
2008	Female	30	C50	Monastir
2008	Female	37	C50	Monastir
2008	Female	48	C50	Monastir
2008	Female	52	C50	Monastir
2008	Female	57	C50	Monastir
2008	Female	57	C50	Monastir
2008	Female	62	C50	Monastir
2008	Female	75	C50	Monastir
2008	Female	55	C50	Monastir
2008	Female	75	C50	Monastir
2008	Female	37	C50	Monastir
2008	Female	46	C50	Monastir
2008	Female	70	C50	Monastir
2008	Female	46	C50	Monastir
2008	Female	70	C50	Monastir
2009	Female	42	C50	Monastir
2009	Female	62	C50	Monastir
2009	Female	57	C50	Monastir
2009	Female	54	C50	Monastir
2009	Female	51	C50	Monastir
2009	Female	39	C50	Monastir
2009	Female	44	C50	Monastir
2009	Female	31	C50	Monastir
2009	Female	80	C50	Monastir
2009	Female	69	C50	Monastir
2009	Female	67	C50	Monastir
2009	Female	65	C50	Monastir
2009	Female	56	C50	Monastir
2009	Female	51	C50	Monastir
2009	Female	47	C50	Monastir
2009	Female	46	C50	Monastir
2009	Female	46	C50	Monastir
2009	Female	46	C50	Monastir
2009	Female	46	C50	Monastir
2009	Female	45	C50	Monastir
2009	Female	44	C50	Monastir
2009	Female	43	C50	Monastir
2009	Female	41	C50	Monastir
2009	Female	37	C50	Monastir
2009	Female	35	C50	Monastir
2009	Female	34	C50	Monastir
2009	Female	32	C50	Monastir
2009	Female	32	C50	Monastir
2009	Female	31	C50	Monastir
2009	Female	29	C50	Monastir
2009	Female	27	C50	Monastir
2009	Female	45	C50	Monastir
2009	Female	51	C50	Monastir
2009	Female	68	C50	Monastir
2009	Female	40	C50	Monastir
2009	Female	42	C50	Monastir
2009	Female	32	C50	Monastir
2009	Female	35	C50	Monastir
2009	Female	37	C50	Monastir
2009	Female	39	C50	Monastir
2009	Female	42	C50	Monastir
2009	Female	47	C50	Monastir
2009	Female	49	C50	Monastir
2009	Female	64	C50	Monastir
2009	Female	69	C50	Monastir
2009	Female	70	C50	Monastir
2009	Female	40	C50	Monastir
2009	Female	43	C50	Monastir
2009	Female	22	C50	Monastir
2009	Female	59	C50	Monastir
2009	Female	54	C50	Monastir
2009	Female	65	C50	Monastir
2009	Female	32	C50	Monastir
2009	Female	35	C50	Monastir
2009	Female	36	C50	Monastir
2009	Female	39	C50	Monastir
2009	Female	42	C50	Monastir
2009	Female	42	C50	Monastir
2009	Female	44	C50	Monastir
2009	Female	48	C50	Monastir
2009	Female	50	C50	Monastir
2009	Female	50	C50	Monastir
2009	Female	52	C50	Monastir
2009	Female	56	C50	Monastir
2009	Female	56	C50	Monastir
2009	Female	57	C50	Monastir
2009	Female	61	C50	Monastir
2009	Female	66	C50	Monastir
2009	Female	70	C50	Monastir
2009	Female	76	C50	Monastir
2009	Female	51	C50	Monastir
2009	Female	68	C50	Monastir
2009	Female	79	C50	Monastir
2009	Female	29	C50	Monastir
2009	Female	29	C50	Monastir
2009	Female	31	C50	Monastir
2009	Female	32	C50	Monastir
2009	Female	33	C50	Monastir
2009	Female	37	C50	Monastir
2009	Female	38	C50	Monastir
2009	Female	39	C50	Monastir
2009	Female	44	C50	Monastir
2009	Female	45	C50	Monastir
2009	Female	51	C50	Monastir
2009	Female	53	C50	Monastir
2009	Female	54	C50	Monastir
2009	Female	56	C50	Monastir
2009	Female	60	C50	Monastir
2009	Female	61	C50	Monastir
2009	Female	62	C50	Monastir
2009	Female	65	C50	Monastir
2009	Female	66	C50	Monastir
2009	Female	69	C50	Monastir
2009	Female	69	C50	Monastir
2009	Female	74	C50	Monastir
2009	Female	74	C50	Monastir
2009	Female	84	C50	Monastir
2009	Female	44	C50	Monastir
2009	Female	56	C50	Monastir
2009	Female	59	C50	Monastir
2009	Female	50	C50	Monastir
2009	Female	65	C50	Monastir
2009	Female	45	C50	Monastir
2009	Female	43	C50	Monastir
2009	Female	44	C50	Monastir
2009	Female	52	C50	Monastir
2009	Female	68	C50	Monastir
2009	Female	75	C50	Monastir
2010	Female	54	C50	Monastir
2010	Female	51	C50	Monastir
2010	Female	47	C50	Monastir
2010	Female	42	C50	Monastir
2010	Female	30	C50	Monastir
2010	Female	74	C50	Monastir
2010	Female	63	C50	Monastir
2010	Female	57	C50	Monastir
2010	Female	52	C50	Monastir
2010	Female	76	C50	Monastir
2010	Female	40	C50	Monastir
2010	Female	32	C50	Monastir
2010	Female		C50	Monastir
2010	Female	66	C50	Monastir
2010	Female	65	C50	Monastir
2010	Female	60	C50	Monastir
2010	Female	59	C50	Monastir
2010	Female	56	C50	Monastir
2010	Female	51	C50	Monastir
2010	Female	51	C50	Monastir
2010	Female	50	C50	Monastir
2010	Female	48	C50	Monastir
2010	Female	47	C50	Monastir
2010	Female	45	C50	Monastir
2010	Female	44	C50	Monastir
2010	Female	44	C50	Monastir
2010	Female	42	C50	Monastir
2010	Female	41	C50	Monastir
2010	Female	41	C50	Monastir
2010	Female	40	C50	Monastir
2010	Female	40	C50	Monastir
2010	Female	38	C50	Monastir
2010	Female	36	C50	Monastir
2010	Female	30	C50	Monastir
2010	Female	30	C50	Monastir
2010	Female	27	C50	Monastir
2010	Female	53	C50	Monastir
2010	Female	33	C50	Monastir
2010	Female	38	C50	Monastir
2010	Female	49	C50	Monastir
2010	Female	51	C50	Monastir
2010	Female	51	C50	Monastir
2010	Female	62	C50	Monastir
2010	Female	89	C50	Monastir
2010	Female	37	C50	Monastir
2010	Female	50	C50	Monastir
2010	Female	51	C50	Monastir
2010	Female	65	C50	Monastir
2010	Female	24	C50	Monastir
2010	Female	35	C50	Monastir
2010	Female	38	C50	Monastir
2010	Female	41	C50	Monastir
2010	Female	41	C50	Monastir
2010	Female	43	C50	Monastir
2010	Female	43	C50	Monastir
2010	Female	45	C50	Monastir
2010	Female	49	C50	Monastir
2010	Female	49	C50	Monastir
2010	Female	49	C50	Monastir
2010	Female	51	C50	Monastir
2010	Female	52	C50	Monastir
2010	Female	64	C50	Monastir
2010	Female	66	C50	Monastir
2010	Female	70	C50	Monastir
2010	Female	86	C50	Monastir
2010	Female	50	C50	Monastir
2010	Female	52	C50	Monastir
2010	Female	74	C50	Monastir
2010	Female	35	C50	Monastir
2010	Female	40	C50	Monastir
2010	Female	42	C50	Monastir
2010	Female	48	C50	Monastir
2010	Female	51	C50	Monastir
2010	Female	54	C50	Monastir
2010	Female	63	C50	Monastir
2010	Female	42	C50	Monastir
2010	Female	52	C50	Monastir
2010	Female	73	C50	Monastir
2010	Female	56	C50	Monastir
2010	Female	39	C50	Monastir
2010	Female	41	C50	Monastir
2010	Female	42	C50	Monastir
2010	Female	42	C50	Monastir
2010	Female	43	C50	Monastir
2010	Female	43	C50	Monastir
2010	Female	45	C50	Monastir
2010	Female	45	C50	Monastir
2010	Female	48	C50	Monastir
2010	Female	49	C50	Monastir
2010	Female	49	C50	Monastir
2010	Female	50	C50	Monastir
2010	Female	51	C50	Monastir
2010	Female	51	C50	Monastir
2010	Female	52	C50	Monastir
2010	Female	53	C50	Monastir
2010	Female	53	C50	Monastir
2010	Female	58	C50	Monastir
2010	Female	63	C50	Monastir
2010	Female	65	C50	Monastir
2010	Female	42	C50	Monastir
2010	Female	46	C50	Monastir
2010	Female	52	C50	Monastir
2010	Female	64	C50	Monastir
2010	Female	44	C50	Monastir
2010	Female	71	C50	Monastir
2010	Female	55	C50	Monastir
2010	Female	67	C50	Monastir
2010	Female	39	C50	Monastir
2010	Female	46	C50	Monastir
2010	Female	52	C50	Monastir
2010	Female	59	C50	Monastir
2011	Female	72	C50	Monastir
2011	Female	70	C50	Monastir
2011	Female	46	C50	Monastir
2011	Female	45	C50	Monastir
2011	Female	42	C50	Monastir
2011	Female	41	C50	Monastir
2011	Female	40	C50	Monastir
2011	Female	59	C50	Monastir
2011	Female	45	C50	Monastir
2011	Female	37	C50	Monastir
2011	Female	36	C50	Monastir
2011	Female	35	C50	Monastir
2011	Female	30	C50	Monastir
2011	Female	75	C50	Monastir
2011	Female	67	C50	Monastir
2011	Female	50	C50	Monastir
2011	Female	49	C50	Monastir
2011	Female	48	C50	Monastir
2011	Female	40	C50	Monastir
2011	Female	39	C50	Monastir
2011	Female	36	C50	Monastir
2011	Female	26	C50	Monastir
2011	Female	19	C50	Monastir
2011	Female	49	C50	Monastir
2011	Female	39	C50	Monastir
2011	Female	43	C50	Monastir
2011	Female	45	C50	Monastir
2011	Female	46	C50	Monastir
2011	Female	46	C50	Monastir
2011	Female	47	C50	Monastir
2011	Female	50	C50	Monastir
2011	Female	52	C50	Monastir
2011	Female	54	C50	Monastir
2011	Female	69	C50	Monastir
2011	Female	70	C50	Monastir
2011	Female	33	C50	Monastir
2011	Female	36	C50	Monastir
2011	Female	49	C50	Monastir
2011	Female	67	C50	Monastir
2011	Female	75	C50	Monastir
2011	Female	83	C50	Monastir
2011	Female	52	C50	Monastir
2011	Female	56	C50	Monastir
2011	Female	30	C50	Monastir
2011	Female	37	C50	Monastir
2011	Female	38	C50	Monastir
2011	Female	39	C50	Monastir
2011	Female	44	C50	Monastir
2011	Female	45	C50	Monastir
2011	Female	45	C50	Monastir
2011	Female	46	C50	Monastir
2011	Female	49	C50	Monastir
2011	Female	49	C50	Monastir
2011	Female	50	C50	Monastir
2011	Female	51	C50	Monastir
2011	Female	51	C50	Monastir
2011	Female	52	C50	Monastir
2011	Female	53	C50	Monastir
2011	Female	54	C50	Monastir
2011	Female	54	C50	Monastir
2011	Female	56	C50	Monastir
2011	Female	57	C50	Monastir
2011	Female	60	C50	Monastir
2011	Female	67	C50	Monastir
2011	Female	71	C50	Monastir
2011	Female	78	C50	Monastir
2011	Female	71	C50	Monastir
2011	Female	33	C50	Monastir
2011	Female	54	C50	Monastir
2011	Female	49	C50	Monastir
2011	Female	53	C50	Monastir
2011	Female	59	C50	Monastir
2011	Female	43	C50	Monastir
2011	Female	68	C50	Monastir
2011	Female	23	C50	Monastir
2011	Female	38	C50	Monastir
2011	Female	48	C50	Monastir
2011	Female	51	C50	Monastir
2011	Female	54	C50	Monastir
2011	Female	59	C50	Monastir
2011	Female	38	C50	Monastir
2011	Female	57	C50	Monastir
2011	Female	29	C50	Monastir
2011	Female	33	C50	Monastir
2011	Female	35	C50	Monastir
2011	Female	36	C50	Monastir
2011	Female	37	C50	Monastir
2011	Female	39	C50	Monastir
2011	Female	40	C50	Monastir
2011	Female	41	C50	Monastir
2011	Female	41	C50	Monastir
2011	Female	43	C50	Monastir
2011	Female	43	C50	Monastir
2011	Female	44	C50	Monastir
2011	Female	45	C50	Monastir
2011	Female	46	C50	Monastir
2011	Female	46	C50	Monastir
2011	Female	48	C50	Monastir
2011	Female	52	C50	Monastir
2011	Female	53	C50	Monastir
2011	Female	53	C50	Monastir
2011	Female	56	C50	Monastir
2011	Female	56	C50	Monastir
2011	Female	56	C50	Monastir
2011	Female	62	C50	Monastir
2011	Female	63	C50	Monastir
2011	Female	68	C50	Monastir
2011	Female	69	C50	Monastir
2011	Female	72	C50	Monastir
2011	Female	76	C50	Monastir
2011	Female	76	C50	Monastir
2011	Female	77	C50	Monastir
2011	Female	82	C50	Monastir
2011	Female	82	C50	Monastir
2011	Female	44	C50	Monastir
2011	Female	50	C50	Monastir
2011	Female	64	C50	Monastir
2011	Female	41	C50	Monastir
2011	Female	60	C50	Monastir
2012	Female	28	C50	Monastir
2012	Female	56	C50	Monastir
2012	Female	80	C50	Monastir
2012	Female	33	C50	Monastir
2012	Female	34	C50	Monastir
2012	Female	41	C50	Monastir
2012	Female	41	C50	Monastir
2012	Female	47	C50	Monastir
2012	Female	47	C50	Monastir
2012	Female	50	C50	Monastir
2012	Female	58	C50	Monastir
2012	Female	58	C50	Monastir
2012	Female	59	C50	Monastir
2012	Female	77	C50	Monastir
2012	Female	54	C50	Monastir
2012	Female	81	C50	Monastir
2012	Female	57	C50	Monastir
2012	Female	56	C50	Monastir
2012	Female	36	C50	Monastir
2012	Female	40	C50	Monastir
2012	Female	41	C50	Monastir
2012	Female	43	C50	Monastir
2012	Female	44	C50	Monastir
2012	Female	45	C50	Monastir
2012	Female	45	C50	Monastir
2012	Female	48	C50	Monastir
2012	Female	51	C50	Monastir
2012	Female	51	C50	Monastir
2012	Female	51	C50	Monastir
2012	Female	52	C50	Monastir
2012	Female	52	C50	Monastir
2012	Female	53	C50	Monastir
2012	Female	57	C50	Monastir
2012	Female	60	C50	Monastir
2012	Female	69	C50	Monastir
2012	Female	77	C50	Monastir
2012	Female	60	C50	Monastir
2012	Female	50	C50	Monastir
2012	Female	52	C50	Monastir
2012	Female	54	C50	Monastir
2012	Female	36	C50	Monastir
2012	Female	29	C50	Monastir
2012	Female	30	C50	Monastir
2012	Female	37	C50	Monastir
2012	Female	40	C50	Monastir
2012	Female	42	C50	Monastir
2012	Female	44	C50	Monastir
2012	Female	48	C50	Monastir
2012	Female	50	C50	Monastir
2012	Female	52	C50	Monastir
2012	Female	55	C50	Monastir
2012	Female	56	C50	Monastir
2012	Female	58	C50	Monastir
2012	Female	62	C50	Monastir
2012	Female	62	C50	Monastir
2012	Female	64	C50	Monastir
2012	Female	65	C50	Monastir
2012	Female	66	C50	Monastir
2012	Female	72	C50	Monastir
2012	Female	80	C50	Monastir
2012	Female	82	C50	Monastir
2012	Female	62	C50	Monastir
2012	Female	40	C50	Monastir
2012	Female	47	C50	Monastir
2012	Female	48	C50	Monastir
2012	Female	48	C50	Monastir
2012	Female	50	C50	Monastir
2012	Female	53	C50	Monastir
2012	Female	56	C50	Monastir
2012	Female	62	C50	Monastir
2012	Female	70	C50	Monastir
2012	Female	78	C50	Monastir
2012	Female	93	C50	Monastir
2013	Female	43	C50	Monastir
2013	Female	42	C50	Monastir
2013	Female	52	C50	Monastir
2013	Female	41	C50	Monastir
2013	Female	32	C50	Monastir
2013	Female	50	C50	Monastir
2013	Female	46	C50	Monastir
2013	Female		C50	Monastir
2013	Female	78	C50	Monastir
2013	Female	77	C50	Monastir
2013	Female	74	C50	Monastir
2013	Female	72	C50	Monastir
2013	Female	70	C50	Monastir
2013	Female	65	C50	Monastir
2013	Female	64	C50	Monastir
2013	Female	63	C50	Monastir
2013	Female	60	C50	Monastir
2013	Female	60	C50	Monastir
2013	Female	60	C50	Monastir
2013	Female	58	C50	Monastir
2013	Female	55	C50	Monastir
2013	Female	54	C50	Monastir
2013	Female	53	C50	Monastir
2013	Female	52	C50	Monastir
2013	Female	47	C50	Monastir
2013	Female	45	C50	Monastir
2013	Female	44	C50	Monastir
2013	Female	44	C50	Monastir
2013	Female	43	C50	Monastir
2013	Female	43	C50	Monastir
2013	Female	42	C50	Monastir
2013	Female	42	C50	Monastir
2013	Female	41	C50	Monastir
2013	Female	39	C50	Monastir
2013	Female	38	C50	Monastir
2013	Female	38	C50	Monastir
2013	Female	36	C50	Monastir
2013	Female	32	C50	Monastir
2013	Female	30	C50	Monastir
2013	Female	16	C50	Monastir
2013	Female	43	C50	Monastir
2013	Female	49	C50	Monastir
2013	Female	54	C50	Monastir
2013	Female	56	C50	Monastir
2013	Female	63	C50	Monastir
2013	Female	28	C50	Monastir
2013	Female	46	C50	Monastir
2013	Female	53	C50	Monastir
2013	Female	59	C50	Monastir
2013	Female	61	C50	Monastir
2013	Female	63	C50	Monastir
2013	Female	42	C50	Monastir
2013	Female	42	C50	Monastir
2013	Female	43	C50	Monastir
2013	Female	43	C50	Monastir
2013	Female	62	C50	Monastir
2013	Female	64	C50	Monastir
2013	Female	33	C50	Monastir
2013	Female	34	C50	Monastir
2013	Female	35	C50	Monastir
2013	Female	41	C50	Monastir
2013	Female	43	C50	Monastir
2013	Female	44	C50	Monastir
2013	Female	45	C50	Monastir
2013	Female	46	C50	Monastir
2013	Female	49	C50	Monastir
2013	Female	49	C50	Monastir
2013	Female	49	C50	Monastir
2013	Female	51	C50	Monastir
2013	Female	53	C50	Monastir
2013	Female	53	C50	Monastir
2013	Female	55	C50	Monastir
2013	Female	56	C50	Monastir
2013	Female	57	C50	Monastir
2013	Female	57	C50	Monastir
2013	Female	60	C50	Monastir
2013	Female	61	C50	Monastir
2013	Female	62	C50	Monastir
2013	Female	63	C50	Monastir
2013	Female	63	C50	Monastir
2013	Female	63	C50	Monastir
2013	Female	63	C50	Monastir
2013	Female	65	C50	Monastir
2013	Female	65	C50	Monastir
2013	Female	71	C50	Monastir
2013	Female	73	C50	Monastir
2013	Female	79	C50	Monastir
2013	Female	35	C50	Monastir
2013	Female	39	C50	Monastir
2013	Female	42	C50	Monastir
2013	Female	46	C50	Monastir
2013	Female	52	C50	Monastir
2013	Female	53	C50	Monastir
2013	Female	57	C50	Monastir
2013	Female	59	C50	Monastir
2013	Female	61	C50	Monastir
2013	Female	66	C50	Monastir
2013	Female	35	C50	Monastir
2013	Female	37	C50	Monastir
2013	Female	37	C50	Monastir
2013	Female	37	C50	Monastir
2013	Female	38	C50	Monastir
2013	Female	38	C50	Monastir
2013	Female	38	C50	Monastir
2013	Female	41	C50	Monastir
2013	Female	42	C50	Monastir
2013	Female	43	C50	Monastir
2013	Female	44	C50	Monastir
2013	Female	45	C50	Monastir
2013	Female	45	C50	Monastir
2013	Female	46	C50	Monastir
2013	Female	47	C50	Monastir
2013	Female	47	C50	Monastir
2013	Female	47	C50	Monastir
2013	Female	48	C50	Monastir
2013	Female	49	C50	Monastir
2013	Female	53	C50	Monastir
2013	Female	53	C50	Monastir
2013	Female	53	C50	Monastir
2013	Female	53	C50	Monastir
2013	Female	55	C50	Monastir
2013	Female	56	C50	Monastir
2013	Female	56	C50	Monastir
2013	Female	57	C50	Monastir
2013	Female	61	C50	Monastir
2013	Female	61	C50	Monastir
2013	Female	63	C50	Monastir
2013	Female	64	C50	Monastir
2013	Female	65	C50	Monastir
2013	Female	66	C50	Monastir
2013	Female	76	C50	Monastir
2013	Female	78	C50	Monastir
2013	Female	34	C50	Monastir
2013	Female	35	C50	Monastir
2013	Female	40	C50	Monastir
2013	Female	43	C50	Monastir
2013	Female	44	C50	Monastir
2013	Female	52	C50	Monastir
2013	Female	53	C50	Monastir
2013	Female	54	C50	Monastir
2013	Female	55	C50	Monastir
2013	Female	63	C50	Monastir
2013	Female	63	C50	Monastir
2013	Female	63	C50	Monastir
2013	Female	63	C50	Monastir
2013	Female	72	C50	Monastir
2013	Female	75	C50	Monastir
2013	Female	86	C50	Monastir
